# Supplementary material for: Genomic regions associated with tuber traits in tetraploid potatoes and identification of superior clones for breeding purposes
Source: Front Plant Sci. 2022 Jul 22;13:952263. doi: 10.3389/fpls.2022.952263 (PMC9354404; doi:10.3389/fpls.2022.952263)
Supplement: Supplementary file 1 [file Table_1.xlsx]

## Sheet: Sheet1
Table S1. QTLs for tuber morphology traits in 214 tetraploid advanced potato clones evaluated in three environments in Texas (Dalhart 2019, 2020, and Springlake 2020) in the present study and co-localized QTLs reported in previous studies.
Present study									Previous studies
Tuber trait	Model	Threshold	SNP at QTL peak	Chr.	Peak position (bp)	Score [-log10(p)]	Effect	R2 (%)	Trait	Study type	SNP at QTL peak/Locus	Peak position	Chr.	Threshold	R2 (%)	References
Tuber shape1 (1-5)	additive	5.3	solcap_snp_c2_25485	10	48737840	6.2	-0.4	4	Tuber shape	GWAS	solcap_snp_c2_25485	48737840 bp	10			Zia et al., 2020
Tuber shape1 (1-5)	1-dom-alt	5	solcap_snp_c2_25485	10	48737840	8.7	-1.1	5.8	Tuber Shape	GWAS	solcap_snp_c1_8019	48863165 bp	10	5		Sharma et al., 2018; Rosyara et al., 2016
Tuber shape1 (1-5)	1-dom-ref	5.1	solcap_snp_c2_25522	10	48617457	6.6	1	4.3	Tuber shape	Biparental mapping	pPt-559534	40.5 cM	10	11.5	29.9	Hara-Skrzypiec et al., 2018
									Tuber shape	Biparental mapping	pPt-472129	51.5 cM	1	4.2	12.1	Hara-Skrzypiec et al., 2018
L/W	additive	5.3	PotVar0024712	5	2963647	5.6	0.1	3.5
L/W	additive	5.3	solcap_snp_c1_1124	5	51698153	5.7	0.1	3.5
L/W	additive	5.3	solcap_snp_c2_25522	10	48617457	6.1	0.1	4	L/W	Biparental mapping	solcap_snp_c1_8020	40.5 cM	10	28.9		Prashar et al., 2014
L/W	1-dom-alt	5	solcap_snp_c1_14093	1	73743526	6.7	-0.3	4.4
L/W	1-dom-alt	5	PotVar0011392	9	2113876	5.1	-0.2	3.2
L/W	1-dom-alt	5	solcap_snp_c2_25485	10	48737840	8.9	-0.3	6.1
L/W	1-dom-ref	5.1	solcap_snp_c1_3597	9	2081425	5.1	0.2	3.2
L/W	1-dom-ref	5.1	solcap_snp_c2_25522	10	48617457	8.2	0.3	5.5
Eye depth2 (1-5)	additive	5.3	PotVar0033968	5	43920348	5.6	0.1	3.5	Eye depth	Biparental mapping	pPt-650647	25.9 cM	5	3.79	11.1	Hara-Skrzypiec et al., 2018
Eye depth2 (1-5)	additive	5.3	solcap_snp_c2_25510	10	48679881	6.2	-0.1	3.9	Eye depth	GWAS	solcap_snp_c2_11685	2288291 bp	5	4.7		Rosyara et al., 2016
Eye depth2 (1-5)	1-dom-ref	5.1	solcap_snp_c1_4577	3	53162686	5.9	-0.2	3.6	Eye depth	GWAS	solcap_snp_c1_8019	48863165 bp	10	5		Sharma et al., 2018; Rosyara et al., 2016
									Eye depth	Biparental mapping	solcap_snp_c1_8020	40.5 cM	10	26		Prashar et al., 2014
Degree of russeting3(1-5)	additive	5.3	solcap_snp_c2_4840	1	83042096	13.6	-0.6	10.5
Degree of russeting3(1-5)	additive	5.3	solcap_snp_c1_8346	4	9523734	6.9	-0.3	4.3
Degree of russeting3(1-5)	additive	5.3	PotVar0015716	4	70761963	5.6	-0.6	3.5
Degree of russeting3(1-5)	additive	5.3	PotVar0109849	5	13342810	6.7	0.8	5.8
Degree of russeting3(1-5)	additive	5.3	solcap_snp_c1_9499	11	34592587	12.8	0.4	9.2
Degree of russeting3(1-5)	additive	5.3	solcap_snp_c2_31247	12	4322254	10.9	0.4	7.9
Degree of russeting3(1-5)	1-dom-alt	5	PotVar0094383	2	31449005	6.3	-0.5	4.5
Degree of russeting3(1-5)	1-dom-alt	5	PotVar0037013	7	55736406	5.8	0.4	3.6
Degree of russeting3(1-5)	1-dom-alt	5	solcap_snp_c2_25485	10	48737840	5.1	-0.7	3.2
Degree of russeting3(1-5)	1-dom-alt	5	solcap_snp_c2_31301	12	4189099	14.2	-0.9	10
Degree of russeting3(1-5)	1-dom-ref	5.1	solcap_snp_c2_4840	1	83042096	9.4	-0.7	6.9
Degree of russeting3(1-5)	1-dom-ref	5.1	PotVar0109849	5	13342810	9.7	0.9	8.5
Grading score4 (1-5)	additive	5.3	PotVar0073716	4	28848091	6.5	0.2	4.2
Grading score4 (1-5)	1-dom-ref	5.1	PotVar0073716	4	28848091	6.9	0.3	4.4
Flesh color (chroma value)	additive	5.3	PotVar0126039	1	63841740	5.8	-1.7	3.7
Flesh color (chroma value)	additive	5.3	PotVar0120627	3	48550473	17.1	5.7	13.3	Flesh color	GWAS	solcap_snp_c2_20285	49393382 bp	3	5		Sharma et al., 2018
Flesh color (chroma value)	1-dom-alt	5	PotVar0120627	3	48550473	28	11.5	26.2	Flesh color	Biparental mapping	TFC	38.5 cM	3	47.2	76.8	Hara-Skrzypiec et al., 2018
Flesh color (chroma value)	1-dom-ref	5.1	solcap_snp_c2_17552	3	44178120	18	-7.4	13.9
Flesh color (chroma value)	1-dom-ref	5.1	PotVar0056507	3	50884766	10.5	-6.2	7.4
Purple tuber skin	additive	5.3	PotVar0043559	1	69871607	6.3	0.1	11.1	Cyanidin	GWAS	AnthoI_Ser/Thr	50785405 bp	1		31.3	Parra-Galindo et al., 2019
Purple tuber skin	additive	5.3	solcap_snp_c2_52494	3	37495967	5.6	-0.1	9.8
Purple tuber skin	additive	5.3	PotVar0000760	4	64804249	5.5	-0.2	9.6
Purple tuber skin	additive	5.3	solcap_snp_c1_14082	11	4327085	5.7	-0.1	10	Delphinidin	GWAS	AnthoXI	40001900 bp	11		37.4	Parra-Galindo et al., 2019
Purple tuber skin	additive	5.3	PotVar0047229	11	39417891	9.8	-0.3	17.4	Purple anthocyanins	RFLP analysis	P locus (f3′5′h)		11			van Eck et al., 1993
Purple tuber skin	1-dom-alt	5	solcap_snp_c2_49619	1	58072346	6.3	0.2	11.2
Purple tuber skin	1-dom-alt	5	solcap_snp_c2_38058	3	38756280	7.7	0.2	13.7
Purple tuber skin	1-dom-alt	5	PotVar0000760	4	64804249	5.6	-0.2	9.9
Purple tuber skin	1-dom-alt	5	solcap_snp_c2_6185	11	3572445	9.1	0.3	16.1
Purple tuber skin	1-dom-alt	5	PotVar0047229	11	39417891	10.4	-0.3	18.4
Purple tuber skin	1-dom-ref	5.1	PotVar0128389	2	35666972	6.1	-0.4	10.8	Red anthocyanins	RFLP analysis	R locus (dfr)		2			van Eck et al., 1993
Purple tuber skin	1-dom-ref	5.1	solcap_snp_c1_11350	3	38435099	6.5	-0.2	11.4
Purple tuber skin	1-dom-ref	5.1	solcap_snp_c2_22512	3	54971939	6.5	-0.3	11.5
Purple tuber skin	1-dom-ref	5.1	PotVar0000767	4	64803299	5.2	0.2	9.1
Purple tuber skin	1-dom-ref	5.1	solcap_snp_c2_55	10	15913000	6	-0.4	10.6	Tuber skin color	RFLP analysis	D locus (also known as I in diploids)		10			van Eck et al., 1994b
Purple tuber skin	1-dom-ref	5.1	solcap_snp_c1_14082	11	4327085	14.4	-0.5	25.1
11= round to 5= long; 21= deep to 5= shallow; 31= none to 5= heavy; 41= poor, 5= excellent; L/W= length width ratio
